# Supplementary material for: The first Brazilian bovine breed: structure and genetic diversity of the Curraleiro Pé-duro
Source: PeerJ. 2023 Apr 11;11:e14768. doi: 10.7717/peerj.14768 (PMC10103694; doi:10.7717/peerj.14768)
Supplement: Supplemental Information 1 — The number of base pairs organized by microsatellites (columns) for the genotyped animals (rows). Format compatible with some software, such as Structure (Pritchard, 2002) [file peerj-11-14768-s001.zip › Data.txt]

Pop	BM1818		BM1824		BM2113		CSRM60		ETH3		ETH10		ETH225		ILSTS006		INRA23		CSSM66		SPS113		SPS115		TGLA53		TGLA57		TGLA122		TGLA126		TGLA227
A	266	266	180	182	129	137	092	102	103	117	221	221	158	158	294	296	208	214	185	189	137	141	248	252	160	160	096	096	153	161	115	115	081	087
A	264	266	180	182	135	145	092	102	123	123	211	219	158	158	294	296	198	214	181	189	141	153	250	258	154	160	086	086	153	167	115	117	087	089
A	262	266	182	188	137	137	092	110	117	117	213	213	158	158	294	294	208	214	197	197	137	137	248	248	184	184	086	090	153	169	115	115	077	087
A	258	266	182	182	135	141	096	096	115	125	217	219	158	158	292	292	198	208	183	189	137	141	248	248	160	160	092	102	161	167	123	123	079	087
A	266	266	182	188	129	141	096	102	115	125	219	219	158	158	292	296	198	208	183	197	137	137	248	248	160	172	092	092	161	167	115	123	087	091
A	264	266	182	188	145	145	092	092	123	125	221	221	158	158	294	296	198	208	189	189	141	147	248	256	160	172	090	100	141	161	117	117	087	091
A	262	262	180	180	133	135	096	102	115	125	219	221	158	158	292	292	198	214	179	183	137	141	248	252	162	170	090	096	153	167	115	115	077	087
A	266	268	178	182	135	137	096	104	115	125	211	221	158	158	294	294	194	214	189	189	153	157	248	248	160	172	090	098	161	167	117	117	083	089
A	266	268	180	182	129	129	092	092	115	123	211	219	158	158	294	294	208	214	181	189	137	137	248	248	154	168	086	096	161	167	117	117	077	089
A	262	262	180	188	133	141	092	104	123	123	219	219	158	158	294	294	214	214	197	199	139	141	256	256	162	184	086	096	153	167	115	123	081	089
A	266	268	178	182	135	137	096	104	115	125	211	221	158	158	294	294	194	214	189	189	153	157	248	248	160	172	090	098	161	167	117	117	083	089
A	266	272	180	182	135	145	096	102	123	123	219	221	158	158	296	296	202	214	181	189	137	141	248	256	160	172	086	090	167	167	115	117	087	089
A	262	266	178	188	135	135	092	096	125	125	211	219	158	158	294	294	194	202	189	189	157	157	252	256	160	166	090	092	137	167	117	117	087	091
A	262	262	180	188	133	141	092	104	123	123	219	219	158	158	294	294	214	214	197	199	139	141	256	256	162	184	086	096	153	167	115	123	081	089
A	262	266	182	188	135	137	092	096	115	119	221	221	158	158	294	294	206	206	189	189	153	157	252	256	162	162	090	098	153	153	117	117	083	087
A	266	266	188	188	135	137	094	096	103	115	213	219	158	158	288	292	198	214	183	185	137	137	248	252	160	160	090	092	153	161	115	123	077	087
B	262	264	180	182	129	145	092	104	115	115	211	221	158	158	292	292	214	214	197	197	137	153	248	250	184	188	096	096	153	161	115	115	077	087
C	264	266	182	182	135	145	092	110	115	125	219	221	158	158	294	294	194	214	181	189	149	157	248	248	160	162	086	096	153	161	117	117	089	097
C	266	266	182	188	135	141	096	102	109	115	219	219	158	158	292	296	204	214	183	189	137	139	248	248	160	162	090	096	161	161	115	117	079	087
C	266	266	188	188	135	135	096	102	115	115	219	221	158	158	292	294	214	214	183	189	141	147	248	248	160	160	092	096	161	167	117	123	077	087
C	262	264	182	182	135	135	092	104	117	125	219	221	158	158	292	294	198	198	183	189	137	147	248	248	160	170	092	098	147	161	115	117	077	089
C	262	268	182	182	135	145	096	104	123	125	213	221	158	158	294	296	198	204	189	189	141	147	248	250	168	172	096	098	153	157	115	117	087	089
C	266	266	182	182	135	137	092	102	115	117	219	221	158	158	294	296	194	202	181	189	151	157	250	252	160	160	090	098	153	161	117	117	089	093
C	266	266	182	188	137	143	092	092	119	125	219	219	158	158	296	296	198	208	189	189	151	157	248	256	160	172	090	090	151	151	115	117	087	091
C	262	264	178	182	135	137	092	096	115	119	219	219	158	158	294	296	198	206	189	189	139	157	248	256	156	160	090	090	137	151	117	117	087	091
C	266	268	182	182	137	145	092	096	115	123	219	221	158	158	294	294	194	198	189	189	147	157	248	250	160	172	086	098	153	161	117	117	089	089
A	262	266	180	182	137	137	092	096	115	117	213	221	154	158	292	296	198	214	185	189	137	147	248	252	160	176	086	098	137	153	115	117	087	089
A	258	266	182	188	127	133	092	094	117	123	211	221	154	158	296	302	210	214	193	197	137	141	246	248	158	170	090	090	143	151	115	125	077	077
A	258	266	182	188	127	133	092	094	117	123	211	221	154	158	296	304	210	214	193	197	137	141	246	248	158	170	090	090	143	151	115	125	077	077
B	266	272	178	182	135	139	092	096	109	117	213	217	154	158	294	294	194	208	197	199	141	153	248	250	158	160	090	096	137	167	115	121	077	089
C	268	268	182	182	135	145	092	110	123	125	219	221	154	158	294	294	198	214	189	197	147	153	248	252	170	172	086	092	153	161	117	117	089	091
B	266	272	182	188	129	135	092	112	109	109	219	221	154	154	294	294	194	214	189	199	141	147	250	256	182	184	090	092	153	167	115	121	081	087
A	262	262	180	184	135	141	102	102	123	125	221	221	150	158	292	294	214	214	179	181	137	141	248	248	162	170	096	096	145	153	115	115	077	087
A	266	266	178	180	129	135	092	092	123	127	219	221	150	158	294	296	198	214	179	195	141	143	248	256	162	176	090	096	153	153	115	115	081	087
A	262	262	182	182	137	137	096	104	109	125	219	219	150	158	292	292	198	198	189	197	143	147	248	248	160	160	098	098	147	153	117	117	077	087
C	266	266	180	182	137	143	092	100	115	117	219	219	150	158	000	000	194	214	189	197	147	153	248	248	154	154	092	098	153	161	117	125	089	091
C	262	266	180	182	135	135	104	104	109	125	221	221	150	158	292	292	198	198	183	197	147	151	248	248	160	170	098	098	147	153	117	123	087	089
C	262	266	182	188	137	137	092	092	109	115	213	221	150	158	294	296	198	214	189	197	147	151	248	250	160	160	086	090	155	161	115	117	081	089
A	266	266	180	188	137	137	096	102	115	125	217	221	150	154	294	296	198	198	189	189	147	153	248	248	176	176	096	098	137	161	115	117	089	089
C	262	262	180	182	135	135	092	104	125	125	209	219	150	154	288	296	208	214	189	197	141	151	246	248	160	184	092	096	153	167	117	119	091	091
A	266	266	182	188	137	137	092	104	125	125	219	221	150	150	292	294	198	206	183	189	147	151	248	256	160	168	094	096	137	153	115	115	087	089
A	262	262	188	188	129	135	102	102	117	125	221	223	150	150	294	294	208	208	181	185	141	141	248	248	162	162	092	096	141	145	115	115	077	093
A	262	266	182	188	137	137	096	096	117	123	219	221	150	150	292	292	198	198	183	189	141	147	248	248	176	184	096	098	147	167	115	117	087	089
A	266	266	188	188	135	137	092	096	123	125	221	221	150	150	292	294	198	206	183	189	141	153	248	248	170	176	098	098	147	153	117	123	089	089
A	262	264	188	188	135	135	102	102	125	125	221	221	150	150	294	294	208	214	181	197	137	141	248	248	162	170	092	094	141	141	115	115	077	087
C	266	266	182	188	135	137	092	096	103	123	217	221	150	150	292	294	198	198	189	197	141	153	248	248	164	176	092	096	147	153	115	117	089	091
C	262	266	180	188	135	137	092	102	117	123	217	221	150	150	292	294	198	198	183	189	143	147	248	248	172	176	096	096	137	161	115	115	087	089
C	266	266	182	188	135	137	096	096	109	109	219	219	150	150	288	292	198	214	189	189	147	151	248	248	160	184	090	094	147	167	115	117	087	087
A	258	266	180	188	135	137	092	092	117	123	219	219	148	158	288	294	194	214	181	189	147	153	248	256	154	154	096	100	153	167	115	115	087	087
A	266	266	178	178	145	145	102	104	115	115	219	221	148	158	288	292	194	214	189	189	153	157	246	248	160	168	090	090	153	161	117	117	077	077
A	264	272	182	188	137	145	096	096	123	125	221	221	148	158	294	294	202	214	189	197	141	151	248	252	172	184	090	096	153	167	115	115	087	087
A	266	272	178	178	135	135	092	096	117	125	219	221	148	158	294	296	202	214	179	189	141	141	256	256	160	160	096	098	161	161	117	117	087	087
A	266	266	180	188	135	135	102	104	115	115	219	221	148	158	294	296	214	214	183	197	141	147	248	248	160	184	096	096	167	167	117	117	077	087
A	266	266	178	188	141	141	092	096	115	115	219	219	148	158	292	294	198	214	183	185	137	141	248	248	160	160	090	092	161	167	123	123	087	087
A	262	266	180	190	133	137	092	102	117	125	219	221	148	158	292	296	210	214	197	197	137	141	248	252	168	170	086	090	161	163	115	115	087	087
A	262	262	180	182	133	135	092	102	117	125	219	219	148	158	296	296	214	214	179	183	141	147	248	248	160	168	086	090	153	153	115	117	077	087
A	262	272	178	188	129	139	096	102	103	123	211	219	148	158	288	302	208	214	179	199	141	141	248	258	162	162	096	096	137	153	117	119	077	077
B	264	266	182	182	129	141	096	102	115	125	209	219	148	158	294	294	214	214	189	199	141	143	248	252	156	188	090	096	145	153	115	115	077	077
B	266	274	180	182	129	137	096	102	109	115	219	219	148	158	288	294	210	214	189	189	143	153	248	248	160	162	096	096	167	167	115	117	077	087
B	262	274	180	190	129	137	102	104	115	117	213	219	148	158	294	294	214	214	189	197	141	141	250	252	156	162	094	096	153	167	115	115	077	077
B	262	266	178	180	135	137	096	102	123	125	213	221	148	158	288	294	208	210	189	189	141	153	248	248	160	162	086	096	143	167	117	117	087	087
B	262	266	182	190	137	141	102	102	117	117	211	213	148	158	294	296	214	214	193	197	141	141	248	250	156	188	094	096	151	167	115	121	077	091
C	264	268	182	188	133	137	092	102	115	125	211	219	148	158	296	296	202	208	189	189	141	151	248	256	160	162	090	090	161	167	117	125	087	089
C	262	266	180	182	145	145	092	096	109	123	221	221	148	158	288	294	198	206	181	189	147	157	248	248	172	178	098	098	137	153	117	117	081	089
C	264	266	178	182	137	137	092	096	119	125	219	219	148	158	294	296	194	202	189	197	141	157	248	256	160	172	090	090	151	161	117	117	089	091
C	262	266	180	188	135	141	092	102	109	125	211	219	148	158	294	294	198	202	183	189	141	147	248	252	160	182	090	092	153	161	115	115	087	093
C	266	266	180	188	135	145	092	104	115	125	211	213	148	158	292	294	194	208	181	189	141	151	256	256	160	162	090	098	161	167	125	125	081	087
C	266	270	178	182	125	133	092	096	125	125	213	219	148	158	294	296	214	214	181	197	135	151	248	248	160	182	086	096	143	161	115	117	081	087
A	258	262	178	182	127	137	092	094	123	125	211	219	148	154	294	296	210	214	189	193	139	141	248	248	156	170	090	096	151	153	115	115	077	077
A	266	266	182	188	135	137	092	102	109	115	209	219	148	154	292	296	210	214	187	197	147	151	248	248	158	168	090	092	161	167	115	119	077	089
B	262	266	188	192	129	135	092	102	109	123	221	221	148	154	294	294	194	196	189	199	147	153	246	250	162	184	090	092	153	167	115	117	081	087
A	266	272	178	182	137	145	092	092	125	125	211	221	148	150	292	294	202	206	189	189	141	147	256	256	160	168	094	096	137	161	115	117	087	087
A	262	266	178	178	135	145	096	104	117	125	219	219	148	148	292	294	202	214	179	189	141	141	248	258	168	176	090	096	153	161	117	117	087	089
A	262	262	178	182	135	145	104	114	115	125	219	219	148	148	292	292	202	214	189	197	139	141	248	248	168	170	090	096	153	161	115	117	077	089
A	266	266	180	180	137	145	092	096	109	125	219	221	148	148	292	294	214	214	189	197	139	153	248	256	160	182	086	086	151	161	115	115	077	087
A	266	266	182	182	141	141	092	096	115	125	213	217	148	148	292	294	214	214	183	185	137	141	248	248	160	160	096	096	137	167	115	117	077	087
A	262	266	188	190	135	135	092	102	115	125	219	221	148	148	292	292	210	214	181	197	139	141	248	252	160	170	092	096	161	161	115	123	087	087
A	262	266	180	182	135	137	092	092	115	117	211	219	148	148	292	296	194	214	189	195	139	157	248	252	160	160	086	090	151	161	115	117	077	089
B	262	266	180	182	137	141	102	102	123	123	219	221	148	148	294	294	196	214	189	197	141	141	248	248	162	188	086	096	143	161	117	117	081	087
B	262	262	190	192	135	141	102	102	117	123	213	221	148	148	294	296	208	214	189	197	141	141	248	250	162	188	090	096	143	167	115	117	077	087
C	264	266	180	188	135	137	096	110	117	123	219	219	148	148	296	296	206	214	185	189	141	153	248	252	156	168	090	092	153	153	115	123	077	077
A	260	262	178	182	135	139	092	096	125	125	219	221	146	158	288	296	198	214	189	199	141	153	248	248	172	178	094	096	153	177	117	123	091	093
A	262	262	188	188	133	141	092	104	109	123	219	221	146	158	294	294	206	214	195	199	139	153	248	256	184	184	086	096	151	153	115	123	081	093
C	262	266	180	180	135	145	092	092	109	123	211	221	146	158	294	296	202	214	189	189	137	147	248	248	160	176	086	090	153	161	115	115	081	087
C	266	266	180	182	137	145	092	096	103	103	211	219	146	158	294	294	194	206	189	189	141	157	250	252	152	172	084	086	161	161	117	117	087	089
A	266	266	180	182	125	129	096	102	115	117	219	221	146	150	288	288	202	214	181	189	139	139	246	248	166	188	086	100	153	161	117	121	083	087
A	262	266	180	182	133	135	092	096	109	109	219	219	146	148	294	296	208	214	181	183	137	141	248	248	162	168	090	092	153	161	115	123	081	083
A	262	266	188	188	129	129	102	102	117	125	219	221	144	158	294	296	208	214	197	197	141	141	248	252	170	178	090	092	141	145	115	115	077	077
A	266	266	182	188	137	137	092	110	117	117	213	217	144	158	294	294	208	214	185	197	137	137	248	250	178	184	086	090	153	169	115	115	077	087
A	266	272	178	188	145	145	092	104	119	125	211	221	144	158	292	294	202	214	179	179	141	141	256	256	154	160	086	096	153	161	115	117	077	091
A	262	266	180	188	129	137	092	092	117	125	213	221	144	158	294	296	214	214	185	189	141	141	248	252	162	178	090	098	141	161	115	125	087	087
A	264	266	182	188	133	145	092	096	123	123	219	221	144	158	296	296	198	208	189	197	141	153	256	256	160	162	090	100	153	161	117	125	087	091
A	266	266	180	182	135	145	092	092	123	125	211	211	144	158	296	296	198	208	189	189	141	147	256	256	160	160	086	090	153	153	117	117	087	087
A	262	262	182	188	129	137	092	092	115	123	221	221	144	158	292	296	214	214	179	197	137	137	248	248	160	162	090	096	161	161	115	115	081	087
A	262	266	188	188	137	137	092	092	117	117	221	221	144	158	294	296	214	214	197	197	137	141	248	252	160	162	090	096	153	161	115	115	083	087
A	262	264	182	184	135	143	092	092	117	125	219	219	144	158	288	288	214	214	179	197	141	141	252	252	172	172	092	096	145	153	115	115	077	083
A	262	266	182	188	135	139	092	102	125	125	221	221	144	158	292	294	214	214	189	197	137	141	250	252	172	184	096	102	145	161	117	125	077	087
A	266	268	178	182	135	143	092	104	125	125	211	219	144	158	292	296	202	214	181	189	141	157	252	256	162	162	090	100	153	153	117	117	087	087
A	266	266	182	188	135	135	104	104	103	109	211	219	144	158	292	296	202	214	189	195	147	157	248	248	160	172	090	092	161	161	117	117	081	081
A	262	262	180	188	129	129	092	092	115	115	221	221	144	158	296	296	214	214	197	197	137	137	248	248	154	162	090	090	153	161	115	115	081	087
A	262	268	178	180	137	143	092	104	109	117	219	221	144	158	292	296	194	214	181	189	137	157	248	256	154	160	086	096	141	153	115	117	077	087
A	262	266	178	180	135	137	104	114	115	125	211	219	144	158	292	294	202	214	189	189	139	157	246	258	156	160	090	096	143	153	115	117	077	091
A	266	266	180	182	135	137	092	096	115	117	213	219	144	158	294	296	198	214	189	197	137	141	248	248	160	184	090	096	161	169	115	123	081	087
A	262	266	180	188	137	137	092	094	103	117	213	221	144	158	288	292	214	214	185	197	135	141	248	252	160	184	086	090	153	153	115	115	077	087
A	266	266	178	182	135	137	104	104	109	125	219	221	144	158	296	296	214	214	185	189	137	151	248	248	184	184	090	096	153	167	115	115	077	077
A	262	264	182	188	135	139	092	102	125	125	221	221	144	158	292	294	208	214	197	197	137	137	248	252	162	172	092	102	141	145	115	117	077	077
A	262	266	188	188	135	135	096	096	109	115	219	221	144	158	292	292	198	214	189	199	141	147	248	248	160	172	090	096	153	161	115	117	087	089
A	270	272	180	180	137	143	096	110	117	123	217	219	144	158	292	294	198	218	183	189	151	153	248	252	154	184	086	090	167	167	115	117	087	091
A	262	266	178	188	135	137	092	092	117	125	211	213	144	158	294	296	214	214	189	197	137	147	252	256	176	178	096	096	153	161	115	125	081	087
A	264	266	180	182	143	145	092	102	115	117	213	213	144	158	294	296	198	202	189	197	141	147	248	252	160	172	090	090	137	153	115	115	077	087
A	262	266	180	188	135	137	092	092	115	119	219	221	144	158	292	296	204	208	185	195	137	141	246	256	162	172	090	090	145	151	115	117	087	087
A	262	262	180	188	127	137	092	092	117	117	219	219	144	158	292	296	214	214	189	193	137	137	248	248	154	184	086	094	141	157	115	115	081	087
A	264	268	180	180	135	135	092	104	117	119	213	219	144	158	292	294	194	202	195	197	141	141	248	248	172	184	092	096	141	161	125	125	077	077
A	266	266	178	188	137	141	092	102	115	125	219	221	144	158	296	302	196	214	181	185	151	151	248	252	164	176	086	096	143	167	115	117	083	091
A	262	262	182	188	137	137	092	092	115	123	219	221	144	158	292	298	214	214	181	185	137	137	248	252	162	178	092	096	153	161	115	115	087	091
A	266	266	180	182	135	145	092	104	123	125	219	219	144	158	294	294	214	214	189	197	153	153	248	258	154	156	086	096	143	169	117	125	087	091
A	266	272	178	188	133	137	092	102	109	115	211	219	144	158	294	296	206	214	189	189	137	151	248	256	160	168	090	090	167	167	117	117	081	087
A	266	266	180	182	129	145	092	102	117	123	219	221	144	158	294	296	202	214	189	189	147	151	248	250	160	160	086	096	153	153	117	121	087	091
A	262	262	180	182	129	137	092	092	117	117	213	221	144	158	292	294	208	214	197	197	137	137	248	248	154	184	086	090	153	153	115	115	077	087
A	266	266	188	188	129	137	092	092	115	117	221	221	144	158	288	292	214	214	185	197	137	141	248	252	160	162	090	096	151	161	115	115	077	087
B	264	266	178	182	137	145	092	096	109	125	213	219	144	158	288	294	210	214	189	189	147	153	248	256	160	184	096	096	153	167	117	117	087	087
B	266	266	178	188	129	145	092	104	123	125	211	213	144	158	292	296	210	214	189	197	143	153	248	256	160	184	090	096	153	167	115	117	081	087
B	264	264	178	180	145	145	102	104	115	115	211	219	144	158	292	294	194	214	189	197	141	153	248	250	182	188	090	096	153	167	115	115	077	087
B	262	266	178	182	137	145	092	092	115	117	219	221	144	158	292	292	214	214	189	197	141	141	248	248	154	184	092	096	141	153	115	117	077	081
B	262	268	182	182	137	137	092	092	115	125	219	221	144	158	292	294	210	214	189	197	137	153	248	248	154	184	096	096	141	167	115	117	087	087
B	262	266	180	182	129	141	092	096	115	125	209	213	144	158	292	292	214	214	189	197	137	143	248	248	154	188	090	096	153	161	115	115	077	081
B	262	266	178	180	129	135	092	102	115	117	219	221	144	158	292	294	194	214	185	195	141	141	248	248	162	184	090	090	141	149	115	115	077	081
B	262	266	182	188	129	137	092	104	117	125	213	221	144	158	292	296	214	214	185	197	137	153	248	256	160	184	090	090	161	167	115	117	081	081
B	262	262	180	182	129	137	092	092	115	117	213	221	144	158	292	292	214	214	185	197	137	141	248	248	154	184	090	096	141	161	115	115	081	087
C	266	266	180	180	135	145	096	096	115	115	219	221	144	158	294	294	214	214	189	197	139	141	256	256	162	170	092	092	153	161	115	125	087	089
C	262	268	180	188	135	135	092	104	115	123	211	217	144	158	296	296	198	208	179	185	153	157	248	248	154	168	092	092	153	161	115	117	079	087
C	264	266	180	188	135	135	092	110	115	125	213	219	144	158	294	296	198	214	189	197	137	157	248	248	162	184	090	096	153	167	117	125	077	093
C	260	264	180	188	129	135	092	096	115	115	213	219	144	158	294	294	214	214	181	197	141	141	246	248	168	184	096	096	141	167	115	123	081	091
C	262	264	188	188	133	135	092	104	115	123	213	219	144	158	294	296	208	214	181	189	151	157	248	248	160	184	090	096	161	167	115	125	077	089
C	266	268	182	188	135	145	092	092	115	117	211	219	144	158	294	294	198	202	179	189	147	147	248	250	160	160	086	086	153	161	117	121	089	089
C	260	264	178	188	135	145	092	096	119	123	213	221	144	158	294	294	198	214	197	197	153	153	248	248	154	160	090	098	141	161	115	117	077	087
C	262	268	180	188	135	145	092	092	117	125	211	219	144	158	294	294	206	206	181	189	141	155	246	252	160	160	090	092	137	143	117	117	077	087
C	266	268	180	182	137	137	092	096	115	123	211	219	144	158	294	294	198	214	189	189	147	153	250	256	172	176	086	086	153	161	115	117	089	089
C	268	268	180	182	137	137	092	096	115	123	213	219	144	158	288	294	194	214	189	195	151	157	248	250	160	162	090	098	145	153	115	117	077	089
C	262	264	182	188	137	141	092	096	117	125	219	221	144	158	288	294	214	214	181	189	147	151	246	250	160	168	086	086	167	167	115	117	089	091
C	262	266	180	188	129	129	092	092	115	117	221	221	144	158	288	296	214	214	185	197	137	137	248	248	160	178	086	096	141	151	115	115	077	077
C	262	272	180	182	135	135	092	102	117	123	211	211	144	158	294	294	202	214	179	181	143	147	246	256	160	168	092	092	137	153	115	115	077	087
C	262	264	178	188	135	135	104	104	125	125	209	219	144	158	292	294	202	206	183	195	139	151	248	256	160	162	094	096	161	167	117	125	087	091
C	264	266	178	188	135	145	092	104	125	125	219	221	144	158	294	296	208	214	189	189	141	147	248	258	160	168	090	100	141	151	115	117	077	087
C	262	266	182	188	135	141	092	092	123	125	213	221	144	158	288	294	206	214	181	185	141	147	246	248	160	168	086	092	167	167	117	117	077	091
C	272	272	180	182	133	135	092	092	117	123	219	219	144	158	296	298	208	214	189	197	141	153	248	256	160	184	090	090	161	167	115	117	077	089
C	268	268	180	182	145	145	092	092	115	125	219	221	144	158	294	294	198	206	181	189	141	147	250	252	160	172	086	092	143	161	117	117	087	089
C	268	272	180	182	137	145	092	102	109	115	219	219	144	158	294	296	194	214	189	189	137	147	250	256	160	160	090	098	153	153	115	117	081	089
C	262	262	180	188	129	135	092	092	117	123	213	221	144	158	292	292	214	214	185	197	137	151	248	248	178	084	090	096	141	145	115	115	077	087
C	266	272	180	182	135	143	092	104	103	123	211	221	144	158	292	296	198	214	189	189	141	143	248	256	154	160	090	100	153	167	115	115	087	087
A	262	266	178	182	135	137	092	102	117	123	209	219	144	154	288	296	206	214	181	189	137	143	248	248	160	162	090	096	153	159	115	123	087	091
B	262	266	180	188	133	135	092	092	115	117	211	221	144	154	294	296	194	214	189	189	153	153	246	248	160	182	090	092	161	167	115	123	081	087
C	262	266	182	188	129	133	092	096	109	117	219	219	144	154	294	294	214	214	183	183	147	153	248	256	156	162	090	090	153	161	117	117	081	089
A	266	270	180	180	135	143	100	110	109	123	217	217	144	150	292	294	198	214	179	183	141	153	248	252	154	162	086	092	149	167	115	117	087	091
A	262	264	188	188	135	137	102	102	117	123	219	221	144	150	292	296	208	214	185	197	137	141	248	252	158	172	096	096	145	151	115	115	083	091
A	262	266	178	180	141	143	092	092	115	117	219	221	144	150	294	296	208	214	181	197	137	141	248	248	168	170	092	096	145	161	115	115	081	083
A	262	262	188	188	135	135	092	104	109	117	219	221	144	150	292	294	198	198	189	189	147	151	248	248	160	170	098	098	137	147	117	117	089	089
A	262	266	182	188	135	137	096	104	109	117	221	221	144	150	292	292	198	198	189	189	147	147	248	248	160	172	094	096	137	153	115	123	089	089
A	262	270	180	188	135	135	092	100	109	109	217	219	144	150	294	296	198	198	179	197	141	147	248	248	160	162	092	092	143	149	117	117	087	089
A	262	266	182	188	135	137	096	104	109	117	221	221	144	150	292	292	198	198	189	189	147	147	248	248	160	172	094	096	137	153	115	123	089	089
A	262	264	188	188	135	137	102	102	117	123	219	221	144	150	292	296	208	214	185	197	137	141	248	252	158	172	096	096	145	151	115	115	083	091
A	266	266	180	180	137	137	092	096	117	123	211	217	144	150	292	294	198	198	183	183	147	153	248	248	172	176	096	096	147	147	115	117	089	089
A	266	266	180	180	137	137	092	096	117	123	211	217	144	150	292	294	198	198	183	183	147	153	248	248	172	176	096	096	147	147	115	117	089	089
A	262	266	188	188	137	137	092	096	117	125	211	221	144	150	292	294	198	206	189	189	147	157	248	248	168	176	096	096	137	137	115	115	087	089
A	262	270	180	188	135	135	092	100	109	109	217	219	144	150	294	296	198	198	179	197	141	147	248	248	160	162	092	092	143	149	117	117	087	089
C	262	166	180	180	143	143	092	104	125	125	219	221	144	150	292	294	206	214	197	197	137	141	246	256	160	178	086	092	153	157	115	117	081	091
C	262	266	180	182	135	137	092	100	117	123	219	219	144	150	294	296	198	206	179	195	137	153	248	256	154	162	092	096	153	157	115	117	081	087
C	262	266	182	188	135	135	096	104	109	123	213	219	144	150	288	294	214	214	189	197	147	157	248	248	154	160	090	094	147	161	115	117	077	087
C	262	266	180	182	133	143	092	096	117	123	211	219	144	150	294	296	198	206	179	189	151	153	248	252	160	164	090	096	143	167	115	115	077	091
C	262	266	180	182	135	137	092	096	123	123	221	221	144	150	292	292	198	198	189	189	141	151	248	248	170	176	096	096	137	147	115	123	089	089
C	262	268	180	188	135	137	096	096	123	125	217	221	144	150	292	294	198	198	183	183	141	141	248	248	170	176	096	096	137	147	115	115	087	089
C	262	262	182	182	135	135	096	102	109	117	219	221	144	150	292	292	198	198	183	183	141	147	248	248	168	170	096	098	153	161	115	115	077	089
C	262	262	182	188	135	137	092	092	117	117	219	219	144	150	296	296	206	208	189	195	137	151	248	256	162	166	100	100	153	157	115	117	081	081
A	264	272	180	188	129	135	092	104	115	115	211	221	144	148	288	292	214	214	197	197	143	151	248	252	170	180	090	096	153	153	115	121	081	089
A	266	266	182	188	133	145	092	114	123	125	219	221	144	148	292	296	198	214	189	197	139	153	258	258	156	162	090	096	153	153	125	125	087	091
A	262	266	178	180	135	145	092	104	117	125	211	213	144	148	292	296	194	214	181	189	141	147	256	256	160	176	096	098	161	161	117	125	081	087
A	266	266	180	182	135	141	092	102	115	117	217	219	144	148	292	294	214	214	183	183	139	141	248	248	160	162	096	102	151	167	115	117	077	087
A	262	266	182	182	135	137	092	114	109	115	219	219	144	148	292	296	214	214	189	197	139	153	248	258	154	170	084	096	143	167	115	117	087	091
A	266	266	182	190	133	137	102	110	115	125	219	221	144	148	288	292	202	210	181	189	139	151	248	248	160	170	086	090	153	161	115	117	087	087
A	262	262	180	182	135	135	092	104	109	123	219	219	144	148	288	296	194	214	185	197	143	153	248	256	162	170	090	096	153	161	117	117	077	087
A	264	266	178	188	141	141	110	110	115	115	209	219	144	148	294	296	196	214	181	185	141	147	248	248	154	178	096	096	137	149	115	115	077	077
B	266	266	180	190	129	141	096	102	115	117	209	213	144	148	294	296	214	214	181	193	141	147	250	250	156	162	096	096	137	151	121	121	077	081
B	266	266	178	182	141	145	096	104	109	115	211	211	144	148	294	294	194	214	189	197	153	153	248	252	160	184	090	096	149	153	115	117	077	077
B	264	266	178	182	135	141	102	104	117	123	211	219	144	148	292	294	214	214	189	197	153	153	248	248	160	188	096	096	137	161	115	117	081	087
B	264	266	178	180	145	145	092	104	109	117	211	219	144	148	292	292	214	216	189	189	153	153	248	256	160	188	090	096	153	161	117	117	077	089
B	264	266	178	180	133	135	096	096	115	125	211	219	144	148	296	296	214	214	179	189	141	147	248	256	156	160	090	090	153	161	115	117	077	087
B	274	274	180	180	135	145	092	102	109	115	219	219	144	148	288	294	214	214	197	199	141	143	248	248	154	162	090	096	153	167	115	117	077	091
B	262	266	180	190	129	137	102	102	115	123	209	221	144	148	294	296	208	214	181	189	141	153	248	250	156	162	086	096	143	151	117	121	077	087
B	262	274	178	192	135	145	102	102	115	123	219	221	144	148	292	294	194	208	195	197	143	153	248	248	156	160	086	090	143	153	117	117	077	087
B	262	266	180	182	137	141	102	104	109	123	211	221	144	148	294	294	194	196	189	197	141	153	248	248	156	160	086	096	143	153	115	117	077	087
B	264	264	178	180	129	145	102	102	115	123	219	219	144	148	292	294	206	214	179	199	143	151	248	256	160	188	090	096	153	167	115	117	077	077
B	262	266	180	182	129	137	102	102	123	123	219	221	144	148	292	294	206	208	189	197	151	153	248	248	160	162	086	090	153	167	117	117	077	087
B	262	266	178	192	137	145	094	102	123	123	211	221	144	148	294	294	196	214	189	189	141	153	248	250	156	156	090	096	153	153	117	117	087	087
B	262	266	180	182	129	129	092	102	115	115	219	221	144	148	288	292	210	214	189	197	135	143	248	248	154	160	090	096	141	167	115	117	077	081
B	262	264	180	182	137	145	092	102	117	123	219	221	144	148	292	292	206	214	179	197	137	151	248	248	184	188	090	096	153	161	115	115	077	081
B	262	266	178	180	129	145	092	104	109	115	211	221	144	148	292	294	214	214	185	189	137	153	248	252	160	184	090	096	141	153	115	117	077	081
B	262	274	180	180	135	137	092	102	115	123	219	221	144	148	294	294	196	214	189	195	143	153	248	248	160	162	086	090	153	167	117	117	087	091
B	262	266	180	190	133	141	092	096	115	117	209	219	144	148	294	296	214	216	193	197	141	141	248	252	156	162	096	096	151	167	115	117	077	091
C	266	272	180	182	135	143	092	104	125	125	213	219	144	148	292	294	206	214	197	197	137	141	248	256	178	182	090	092	145	151	115	117	081	091
C	262	272	180	188	135	135	092	104	115	125	213	213	144	148	292	294	198	214	197	197	141	157	248	248	178	184	090	092	151	161	115	117	077	091
C	260	266	180	182	137	137	092	092	123	125	219	221	144	148	288	296	214	214	197	197	141	151	252	256	162	162	100	100	153	161	115	123	077	081
C	260	266	178	188	125	137	092	096	115	125	219	221	144	148	294	294	214	214	197	197	137	151	248	256	160	182	100	100	161	161	115	117	077	081
C	262	268	178	180	135	135	092	110	117	125	219	219	144	148	288	294	206	210	189	197	137	141	248	252	160	166	090	102	137	153	117	117	081	087
C	266	272	178	188	133	145	104	110	117	117	211	219	144	148	288	294	206	214	183	195	141	141	246	252	162	168	090	090	153	153	115	117	087	089
C	262	266	188	188	133	135	092	092	115	123	213	219	144	148	294	296	214	214	181	189	137	157	248	248	160	184	090	090	153	161	115	115	077	081
C	260	268	178	188	135	135	092	110	117	123	213	219	144	148	288	294	198	206	181	189	137	153	248	248	154	160	090	096	137	161	115	117	077	087
A	266	266	182	188	135	137	092	102	103	117	219	221	144	146	288	294	214	214	181	183	141	143	248	248	160	162	086	092	151	159	117	123	079	089
A	266	272	178	178	133	137	092	102	115	125	219	219	144	146	294	296	214	214	181	185	137	153	248	248	168	176	096	096	153	161	117	123	077	077
B	262	264	178	188	125	135	096	102	109	117	211	211	144	146	294	294	204	214	189	197	141	147	248	248	154	160	096	096	153	161	115	117	087	089
C	266	266	180	188	137	145	092	092	103	125	211	219	144	146	294	294	206	214	189	189	141	141	252	256	156	166	084	098	151	161	117	123	087	089
C	266	266	180	182	137	145	092	096	117	123	211	219	144	146	294	296	202	214	179	189	147	153	248	256	162	176	086	092	153	153	115	115	087	089
A	264	266	180	180	129	137	092	102	115	117	219	221	144	144	288	288	214	214	189	197	137	137	248	250	162	178	090	090	153	167	115	115	077	081
A	266	266	180	182	135	135	092	104	109	117	211	219	144	144	292	292	194	214	189	189	147	153	248	250	160	168	100	100	153	161	115	117	087	087
A	262	266	180	188	129	137	092	094	117	125	219	221	144	144	288	296	214	214	193	197	137	141	252	252	162	184	090	094	153	153	115	115	083	091
A	266	266	182	188	135	145	092	092	125	125	219	219	144	144	288	296	198	206	189	189	141	141	250	252	160	168	086	098	137	153	115	117	087	089
A	264	266	180	180	129	137	092	102	115	117	219	221	144	144	288	288	214	214	189	197	137	137	248	250	162	178	090	090	153	167	115	115	077	081
A	264	266	188	188	125	135	092	092	119	125	217	223	144	144	292	296	206	210	179	183	141	151	248	248	168	184	098	100	159	161	115	117	089	093
B	262	274	180	182	135	135	092	102	109	115	219	219	144	144	292	294	214	214	195	197	141	143	248	248	154	160	090	092	167	167	117	117	077	091
B	264	266	178	182	129	145	096	102	123	125	219	221	144	144	292	292	194	206	179	189	141	151	248	256	160	168	086	090	161	167	115	117	077	091
B	264	274	178	180	135	145	096	102	109	115	219	219	144	144	292	294	194	214	189	195	143	143	248	248	160	160	090	096	153	167	117	117	077	091
B	262	262	182	188	137	145	092	092	117	123	213	219	144	144	288	292	214	214	189	197	137	137	246	248	154	160	090	096	143	161	115	125	081	087
B	262	266	180	180	137	145	092	092	109	117	211	221	144	144	292	292	214	216	185	189	153	153	248	256	184	184	096	096	141	153	115	117	077	081
C	262	266	180	180	129	129	092	094	117	123	219	219	144	144	288	288	214	214	179	189	141	141	248	252	162	184	090	090	153	167	115	115	077	081
C	266	266	180	188	135	145	092	092	123	125	219	221	144	144	288	294	214	214	189	189	147	151	248	256	160	162	086	090	153	153	117	117	091	091
C	260	264	180	188	135	145	092	102	103	115	213	219	144	144	288	296	202	214	189	189	151	151	248	256	160	160	092	100	153	161	115	115	077	087
C	260	272	182	188	135	135	092	104	115	123	213	213	144	144	294	296	206	214	195	197	137	151	248	256	154	160	090	090	145	161	115	117	077	093
C	264	264	180	182	135	137	096	118	117	125	211	211	144	144	288	296	208	214	185	189	139	147	248	260	160	168	086	092	157	161	115	115	079	089
C	260	266	188	188	129	135	092	092	109	123	213	219	144	144	294	294	214	214	183	197	153	157	248	256	156	184	090	090	153	161	115	117	077	081
C	266	270	180	188	137	143	092	102	123	125	219	219	144	144	294	294	206	214	197	197	141	141	248	256	162	178	096	098	147	153	115	117	081	081
C	264	270	188	188	129	137	092	104	109	117	211	219	144	144	294	294	194	214	181	189	147	147	250	256	160	162	090	092	153	161	115	117	077	081
C	262	266	178	182	135	135	092	118	115	117	211	211	144	144	288	296	202	208	189	197	141	147	252	260	160	160	086	086	137	153	117	117	079	087
C	260	262	180	182	135	135	092	092	115	123	213	221	144	144	288	294	206	214	181	185	141	157	246	248	154	168	092	096	161	167	115	117	077	091
C	262	272	178	182	135	145	092	092	109	117	211	219	144	144	282	288	206	214	189	195	141	141	248	252	166	168	090	098	137	153	117	117	087	087
C	264	266	178	180	133	141	092	096	123	125	219	219	144	144	296	296	214	214	181	197	137	153	248	248	160	168	086	092	151	153	115	115	081	081
C	272	272	180	180	137	137	092	094	109	123	213	219	144	144	288	294	214	214	189	195	137	151	248	248	162	162	090	090	145	167	115	119	077	091
C	260	266	180	180	133	135	092	096	123	125	213	219	144	144	294	296	214	214	197	197	137	153	248	248	154	160	092	096	151	161	115	115	077	081
A	272	272	182	188	133	141	104	104	115	123	219	221	142	158	294	296	194	208	197	197	141	153	248	256	154	162	090	090	145	151	115	117	081	087
B	262	262	180	188	129	137	092	096	117	123	219	221	142	158	292	294	194	214	179	197	137	141	246	248	162	184	090	090	153	161	115	115	077	081
B	266	274	180	188	129	135	092	094	109	117	219	219	142	148	294	294	194	214	189	199	143	153	248	250	182	188	096	096	137	167	115	121	077	087
B	264	266	180	188	127	145	092	102	115	117	211	219	142	148	292	294	214	216	189	189	141	141	248	248	162	188	090	096	153	161	115	117	077	089
B	264	266	178	180	135	145	092	102	117	125	211	219	142	148	292	292	194	214	189	189	147	151	248	252	160	160	090	090	161	167	115	119	077	077
B	266	266	178	180	133	145	096	096	109	125	211	221	142	144	292	296	194	214	179	189	147	153	256	256	160	160	090	096	161	167	117	123	087	087
B	262	266	188	188	133	137	096	102	121	123	219	221	142	144	288	294	194	204	179	189	141	147	246	248	162	168	090	092	153	167	115	123	077	081
B	264	266	178	182	135	135	092	104	123	125	211	221	142	144	292	292	194	204	179	189	151	153	248	260	160	168	086	090	153	161	115	117	087	091
B	266	274	178	188	135	145	092	096	109	109	219	219	142	144	292	292	194	214	189	199	141	143	248	250	160	182	096	096	137	161	115	117	077	087
A	266	266	178	178	135	135	096	096	109	109	219	221	142	142	292	292	198	214	179	189	147	153	248	252	156	160	090	098	161	161	115	117	077	089
A	262	264	180	188	135	145	104	104	103	117	211	219	140	158	292	296	214	214	189	189	147	157	252	252	160	176	090	092	161	161	115	117	077	077
A	266	272	178	188	133	135	092	096	115	123	219	219	140	158	294	296	198	206	189	189	141	141	248	256	160	160	090	096	145	161	115	123	079	081
A	262	266	180	188	133	135	096	102	109	115	219	219	140	158	292	292	198	214	183	199	141	153	248	252	160	170	090	096	161	167	115	117	077	087
A	262	262	180	182	129	129	092	092	115	117	221	221	140	158	292	296	214	214	179	189	137	137	248	252	154	160	086	096	141	161	115	115	077	081
A	264	266	182	188	135	137	092	104	119	125	219	221	140	158	294	294	198	208	183	197	139	147	252	256	160	160	090	100	141	151	117	117	087	087
A	262	264	178	178	133	137	092	092	109	115	221	221	140	158	292	296	206	214	179	181	141	153	248	248	162	172	090	090	137	167	115	115	077	089
A	266	266	180	182	145	145	092	104	123	125	211	219	140	158	294	296	202	214	189	189	141	157	250	252	160	160	090	100	153	153	117	117	081	089
A	262	266	188	188	127	137	092	092	117	123	221	221	140	158	294	294	214	214	189	197	137	137	248	252	162	184	090	096	153	161	115	115	077	087
A	262	266	180	188	129	137	092	092	117	123	219	221	140	158	292	294	214	214	189	197	137	137	248	248	178	184	086	096	141	153	115	115	077	077
A	266	266	178	180	135	135	092	096	117	125	219	219	140	158	294	296	214	214	179	197	151	151	248	258	154	160	090	096	161	161	115	117	077	087
A	266	266	180	182	137	145	092	096	115	117	213	219	140	158	292	294	206	214	179	197	137	157	252	256	160	178	090	096	153	161	115	115	087	087
A	258	266	182	188	135	141	096	102	115	123	219	219	140	158	292	294	198	214	183	183	137	141	248	248	160	162	096	096	161	167	115	123	079	087
A	262	262	180	188	127	137	092	092	117	123	221	221	140	158	292	294	214	214	189	197	137	137	248	248	178	184	086	090	141	153	115	115	081	087
A	262	266	178	180	135	137	104	104	125	125	211	211	140	158	292	294	202	206	189	189	153	157	246	248	160	160	090	092	153	161	115	117	091	093
A	262	266	182	188	133	137	092	096	109	109	219	221	140	158	292	296	214	214	185	199	137	147	248	252	154	178	090	092	161	161	115	115	089	091
A	262	266	180	182	143	145	092	104	123	125	219	219	140	158	288	296	202	214	181	189	151	157	256	256	162	162	090	100	151	153	115	117	087	091
A	262	266	178	188	133	135	096	102	109	123	213	219	140	158	292	296	198	214	189	199	147	153	252	256	154	160	090	094	161	161	115	117	077	089
A	264	266	180	180	129	129	092	102	117	127	219	221	140	158	294	296	214	214	195	197	139	141	248	256	162	162	096	098	153	153	115	115	081	093
A	258	262	180	182	135	141	096	096	125	125	217	219	140	158	292	294	208	214	183	183	137	141	248	248	160	182	096	102	167	167	123	123	087	087
A	264	266	182	182	135	141	096	096	115	125	219	219	140	158	296	296	206	214	189	189	137	153	248	248	160	160	096	096	161	167	115	123	087	087
A	264	266	180	182	135	137	096	102	103	115	219	221	140	158	296	298	198	214	189	189	137	141	248	256	160	160	096	096	161	161	115	123	087	089
A	270	272	180	188	129	145	096	104	115	123	213	221	140	158	292	294	202	202	189	189	137	157	248	256	154	160	086	096	161	161	117	117	079	091
A	262	266	182	182	135	137	092	096	117	119	219	221	140	158	292	294	206	214	189	197	137	157	248	256	160	162	096	098	153	161	115	117	083	087
A	262	266	180	188	135	137	092	104	115	115	213	213	140	158	294	296	214	214	185	197	137	151	248	252	172	178	086	096	153	167	115	125	087	091
A	266	266	180	182	145	145	092	104	103	119	213	221	140	158	294	296	198	202	189	189	147	151	252	256	156	160	090	090	153	153	117	117	087	091
A	266	272	180	188	143	145	102	104	103	117	211	219	140	158	292	296	202	214	189	189	147	157	252	256	160	162	092	092	161	167	117	117	087	091
A	266	266	182	182	129	145	092	112	123	123	213	219	140	158	294	296	198	214	183	189	141	151	250	256	160	162	086	090	153	161	115	117	087	091
A	266	266	180	188	145	145	092	104	125	125	209	211	140	158	294	296	202	202	189	189	141	147	248	256	160	162	092	096	153	161	117	117	087	091
A	262	262	180	182	129	137	092	092	115	123	219	221	140	158	292	296	214	214	179	189	137	137	248	252	154	160	090	096	141	161	115	115	081	087
A	264	266	180	188	129	137	092	110	115	117	213	221	140	158	288	294	214	214	185	197	137	141	248	248	160	184	090	098	167	169	115	115	087	087
A	262	266	180	180	133	143	092	102	109	125	219	219	140	158	292	294	198	208	183	197	147	153	248	248	162	170	090	092	141	167	117	117	087	087
A	262	262	178	188	135	145	104	104	125	125	209	209	140	158	292	292	202	214	189	189	147	147	248	256	160	176	092	096	153	161	117	117	077	087
A	266	272	180	180	133	137	096	112	123	125	219	221	140	158	296	296	214	218	183	189	139	155	248	248	178	184	090	090	161	167	115	119	087	087
A	262	266	182	188	137	137	092	092	115	117	213	219	140	158	292	294	214	214	185	197	137	137	248	252	160	178	086	096	153	161	115	115	087	087
A	270	272	180	188	129	145	096	104	115	123	213	221	140	158	292	294	202	202	189	189	137	157	248	256	154	160	086	096	161	161	117	117	079	091
A	266	272	178	180	135	143	092	104	123	125	219	219	140	158	288	296	202	214	181	195	137	141	248	256	162	178	090	100	151	161	117	117	087	093
A	262	266	182	188	137	145	092	104	115	125	211	213	140	158	292	294	202	214	179	185	137	141	248	256	154	178	086	086	153	161	115	117	087	091
A	264	272	178	178	135	135	092	092	117	123	219	219	140	158	294	296	214	214	189	189	141	143	248	256	160	176	090	096	153	161	115	117	087	087
A	266	270	182	188	135	135	096	096	109	115	219	219	140	158	296	296	198	214	183	189	137	139	248	250	160	160	096	096	137	161	115	115	079	083
B	266	274	180	182	129	137	092	102	115	115	219	219	140	158	288	294	208	214	197	199	143	143	248	250	162	168	094	096	153	167	115	115	077	081
B	262	268	182	188	129	145	092	096	109	117	213	219	140	158	292	292	214	214	185	199	137	143	248	248	154	160	096	096	161	161	115	117	077	081
B	262	274	180	188	129	137	092	096	115	117	219	221	140	158	292	294	214	214	189	197	137	143	248	252	154	188	090	096	141	167	115	117	077	087
C	262	272	182	188	135	137	092	104	109	125	219	219	140	158	294	296	214	214	181	181	137	141	248	252	160	168	090	090	153	167	115	115	087	091
C	266	272	182	188	133	135	092	096	115	115	219	219	140	158	288	292	198	214	189	189	137	151	248	256	160	160	092	100	145	161	115	115	079	087
C	266	266	182	182	145	145	092	096	109	115	219	219	140	158	294	296	194	214	183	189	141	157	248	256	162	172	086	098	153	153	117	117	087	089
C	262	266	180	188	135	141	102	104	109	123	213	219	140	158	294	294	198	214	189	197	147	157	248	252	182	184	092	096	161	161	115	115	077	077
C	266	266	180	180	135	135	092	096	109	123	221	221	140	158	292	292	198	214	189	197	141	153	248	248	154	160	090	100	137	153	115	115	079	087
C	266	268	178	182	137	145	092	092	123	125	219	219	140	158	288	294	198	214	189	189	141	147	248	248	160	166	086	098	153	153	117	117	087	089
C	264	264	182	188	135	137	102	104	115	125	219	219	140	158	294	296	206	206	189	197	141	141	248	248	160	184	090	096	147	153	117	117	081	087
C	266	266	182	182	135	137	092	092	115	125	219	219	140	158	292	294	198	214	185	189	143	157	248	250	154	160	096	098	161	161	115	117	077	089
C	262	266	182	188	133	145	092	096	109	123	221	221	140	158	288	294	194	198	181	189	141	147	248	248	162	172	086	086	145	153	115	117	077	089
C	262	264	180	182	137	137	092	104	103	125	211	221	140	158	296	296	214	214	189	189	147	147	250	256	160	160	086	100	153	167	115	115	081	089
C	264	266	182	182	137	143	096	096	123	125	219	221	140	158	294	296	198	206	189	189	137	157	248	250	160	172	086	090	145	153	117	117	089	089
C	260	266	178	188	135	135	092	104	115	125	213	219	140	158	288	294	202	214	181	181	141	157	248	252	154	160	090	090	153	161	115	117	077	077
C	262	264	180	182	135	135	092	110	115	123	213	219	140	158	294	296	198	214	179	197	141	157	248	252	178	184	092	096	153	161	115	125	077	093
C	266	272	178	188	135	137	092	118	117	125	211	213	140	158	292	296	202	214	197	197	137	147	256	256	162	168	086	086	137	145	115	115	081	091
C	262	262	178	182	135	137	092	102	115	125	219	221	140	158	288	294	214	214	185	197	137	151	248	252	160	176	096	096	141	153	115	115	077	081
C	264	266	182	188	135	137	102	104	117	123	219	219	140	158	294	296	206	214	189	189	141	153	248	252	160	184	086	096	141	153	117	121	081	087
C	262	266	182	188	133	143	096	102	109	121	219	221	140	158	288	292	214	214	081	197	137	151	246	252	154	160	090	090	153	167	115	115	087	087
C	264	266	182	188	141	145	092	092	117	123	219	221	140	158	294	294	194	214	189	189	137	147	248	256	160	160	086	098	161	171	115	117	079	089
A	262	266	182	188	135	135	092	096	117	125	219	219	140	154	288	296	194	214	189	195	141	147	248	256	154	162	090	096	153	161	115	121	077	089
C	264	264	180	182	129	135	096	110	109	125	219	219	140	154	294	294	214	214	195	197	149	153	248	252	170	172	092	096	143	161	117	117	077	091
C	262	272	178	180	135	137	104	104	117	125	211	219	140	154	292	296	214	214	189	189	141	141	248	250	160	160	090	090	153	167	115	115	087	091
A	266	266	178	182	135	135	092	102	117	125	219	221	140	150	292	294	214	214	181	189	137	143	248	248	160	168	090	092	153	161	115	117	087	091
A	264	266	178	180	137	143	096	110	123	125	219	219	140	150	294	296	198	214	179	199	137	141	248	258	160	168	090	092	153	161	115	117	087	087
A	266	272	180	188	135	137	104	104	123	125	219	221	140	150	292	294	198	208	189	199	141	147	256	256	154	160	090	094	137	167	115	117	087	091
A	266	266	178	180	135	137	092	110	109	123	219	219	140	150	292	294	198	214	179	189	141	141	248	248	160	168	086	092	153	153	115	121	077	087
A	266	266	178	188	133	135	092	102	115	123	219	219	140	150	288	294	206	214	183	189	141	147	252	252	154	168	090	096	161	163	115	117	081	087
A	266	266	180	180	129	135	092	092	109	117	211	219	140	150	288	292	202	214	179	195	141	141	248	248	160	162	086	098	137	153	115	121	077	087
A	266	266	188	188	135	137	096	102	117	125	217	221	140	150	292	296	198	198	189	189	147	151	248	248	176	184	096	098	137	153	115	125	087	089
A	266	266	180	182	135	137	092	092	109	125	221	221	140	150	292	294	198	214	181	189	141	147	248	256	154	160	096	098	151	153	115	115	077	087
C	266	266	180	180	135	143	092	100	123	125	217	219	140	150	292	294	198	214	179	181	139	147	252	260	154	172	090	096	153	167	117	117	081	091
C	270	270	178	188	133	137	092	096	115	125	219	219	140	150	292	294	214	214	183	189	137	147	256	256	154	162	090	090	145	153	115	115	081	081
C	262	268	188	192	137	145	094	104	117	125	211	219	140	150	288	294	196	206	189	189	141	141	246	252	160	160	092	098	143	151	115	117	081	087
C	262	264	180	188	137	137	092	096	109	125	211	213	140	150	294	296	214	214	189	197	139	151	248	256	160	162	090	090	155	167	115	115	081	089
C	262	266	180	182	135	143	092	110	115	117	219	223	140	150	288	294	196	214	181	183	153	153	248	248	160	170	086	096	147	167	115	115	081	097
A	262	270	178	182	133	135	092	092	117	117	219	221	140	148	292	294	214	214	179	185	151	153	248	248	154	176	090	096	145	153	115	115	081	081
A	264	272	180	182	135	137	096	102	109	117	221	221	140	148	288	294	206	218	189	199	153	155	248	248	184	184	096	096	153	167	117	121	081	087
A	262	264	178	180	135	145	096	104	103	125	211	219	140	148	292	296	202	214	189	195	147	157	248	256	154	162	090	092	151	161	117	117	087	091
A	262	266	180	182	137	137	092	114	115	125	219	221	140	148	294	294	198	214	189	189	139	147	252	258	154	156	096	096	153	167	115	115	087	087
A	262	266	180	182	135	137	092	112	117	125	219	219	140	148	292	294	214	214	179	189	139	153	248	248	160	176	086	096	153	167	115	115	081	081
A	266	266	180	182	145	145	104	114	123	125	219	219	140	148	294	294	214	214	189	197	153	157	248	256	156	178	096	100	143	153	115	115	077	087
A	266	266	182	188	127	135	092	102	117	123	217	221	140	148	292	294	214	214	199	199	141	147	248	248	154	160	090	096	161	167	117	117	077	079
A	262	266	182	188	135	137	092	102	125	125	219	221	140	148	292	296	198	214	189	189	151	153	248	248	156	176	096	096	137	143	115	125	077	087
A	258	264	180	182	135	139	092	102	115	115	219	221	140	148	292	296	214	214	183	189	141	141	248	248	162	184	090	102	145	167	117	117	079	087
A	258	264	182	182	129	141	096	102	125	125	217	219	140	148	292	296	214	214	183	189	139	141	248	248	160	170	096	096	167	167	115	123	077	087
A	266	266	178	188	133	141	092	092	115	115	219	219	140	148	294	294	214	214	185	189	137	141	248	248	160	182	090	096	151	167	115	123	079	087
A	258	258	182	182	135	141	096	102	115	123	219	219	140	148	294	296	214	214	183	189	139	141	248	252	162	162	096	096	161	167	115	117	077	087
A	266	266	180	188	135	141	096	102	103	125	209	221	140	148	292	294	208	214	197	197	141	151	248	256	168	172	086	096	153	169	115	121	077	087
A	266	266	178	182	135	135	096	102	123	125	213	219	140	148	292	294	196	214	179	189	139	153	250	258	158	160	088	092	153	161	115	115	077	087
A	262	262	182	182	125	129	092	102	117	117	213	219	140	148	292	296	214	214	181	189	141	141	248	248	162	174	092	096	153	153	123	123	081	081
A	266	266	178	182	135	135	096	102	123	125	213	219	140	148	292	294	196	214	179	189	139	153	250	258	158	160	088	092	153	161	115	115	077	087
B	266	266	182	188	135	137	092	102	115	117	211	219	140	148	294	294	208	214	197	197	141	153	250	256	168	188	090	094	151	167	115	121	081	091
B	266	274	180	188	129	135	096	102	115	117	211	219	140	148	294	294	194	214	189	189	143	143	252	256	160	188	096	096	153	167	115	117	077	087
B	262	264	180	192	137	145	102	102	117	123	219	221	140	148	294	294	208	216	189	197	141	153	246	248	162	188	090	096	143	161	117	117	087	089
B	262	266	180	188	125	135	102	104	123	123	219	221	140	148	288	294	196	196	181	197	141	153	246	246	156	160	090	096	143	153	117	117	081	087
C	262	266	188	188	137	139	092	096	109	123	219	219	140	148	294	294	214	214	179	189	137	143	248	256	170	178	086	094	153	153	117	117	077	081
C	266	270	180	188	129	143	092	092	117	117	219	219	140	148	294	296	198	214	181	189	137	137	248	248	160	160	086	090	153	161	115	123	077	087
C	266	266	180	182	133	137	092	096	125	125	213	221	140	148	288	294	198	214	197	197	141	141	248	256	162	162	090	096	151	161	117	125	087	091
C	264	266	180	182	135	137	092	102	109	119	219	221	140	148	292	294	194	214	189	189	141	147	248	248	154	172	090	096	151	167	115	117	087	091
C	260	266	180	188	135	137	096	104	121	123	213	221	140	148	294	294	198	206	181	197	147	157	248	248	168	184	090	094	153	161	115	115	077	081
C	266	266	182	182	133	137	092	092	123	125	219	219	140	148	294	296	214	214	189	197	141	141	248	252	162	178	090	100	153	153	115	123	081	096
A	262	266	178	188	133	135	092	096	115	117	219	219	140	146	292	296	208	214	183	185	137	153	248	248	160	168	096	096	161	161	115	117	077	091
A	262	266	178	182	129	135	092	104	123	125	209	211	140	146	294	296	202	206	189	189	147	153	248	256	162	162	092	096	153	161	117	117	087	091
A	262	266	182	182	129	137	092	096	115	117	213	219	140	146	288	294	202	214	185	189	137	139	248	248	166	178	086	100	153	161	115	117	083	087
A	262	262	180	182	133	133	096	104	117	117	211	219	140	146	288	296	214	214	181	189	147	153	248	256	160	184	090	090	161	161	115	115	087	089
A	262	266	180	180	133	135	096	102	109	117	219	221	140	146	292	294	198	214	185	199	137	153	248	248	168	170	090	096	161	167	115	117	077	083
C	266	266	188	188	133	137	092	102	103	123	211	219	140	146	292	294	198	214	189	197	141	151	248	256	154	166	090	098	151	167	115	117	087	089
A	262	264	182	182	135	137	092	096	115	117	211	221	140	144	294	294	206	214	189	199	137	141	248	256	160	166	092	092	141	153	115	125	087	087
A	262	262	188	188	135	137	092	102	109	125	219	221	140	144	292	296	198	214	189	195	139	141	248	248	168	176	090	090	153	153	117	125	079	081
A	262	266	180	182	135	145	092	092	115	125	219	219	140	144	294	294	198	198	183	189	139	147	248	250	160	162	094	100	153	161	117	125	087	087
A	264	266	178	188	129	137	104	104	115	117	211	219	140	144	294	296	194	206	189	197	141	157	256	256	156	162	098	098	167	167	117	125	077	087
A	262	264	188	188	129	137	092	092	123	125	219	221	140	144	294	296	214	214	189	189	137	141	252	252	162	184	090	094	161	161	115	115	077	077
A	262	264	178	192	135	137	104	114	125	125	219	221	140	144	294	296	194	214	183	189	139	139	256	258	156	170	086	096	143	161	115	119	087	091
A	260	266	178	180	133	135	096	102	123	125	213	219	140	144	294	296	214	214	189	197	137	147	256	256	154	160	090	094	157	161	115	115	089	089
A	266	266	180	182	133	145	092	104	123	125	211	219	140	144	288	294	206	214	189	197	137	157	252	256	160	178	090	100	153	153	115	117	081	087
A	262	282	182	188	137	143	092	092	115	117	219	221	140	144	294	294	206	214	189	199	137	151	248	256	160	166	090	092	141	153	115	117	081	087
A	266	266	180	182	135	135	092	102	117	125	219	221	140	144	294	294	214	214	189	197	137	151	248	252	154	160	096	096	153	161	115	125	087	091
A	262	264	182	192	133	137	096	096	103	117	221	221	140	144	294	294	206	214	183	189	141	147	248	248	160	172	086	092	141	143	115	125	081	087
A	262	262	180	180	135	137	092	104	103	117	219	219	140	144	292	296	214	214	189	189	137	157	252	252	154	160	086	092	141	161	115	117	077	077
A	264	272	180	188	137	143	096	102	123	125	219	221	140	144	294	294	202	214	181	197	141	141	248	252	160	162	090	090	153	167	115	117	087	091
A	266	266	188	188	137	137	092	094	115	125	213	221	140	144	294	296	214	214	197	197	135	141	252	252	162	178	094	096	153	153	115	115	083	087
A	266	266	180	182	135	137	092	102	115	125	219	221	140	144	294	294	214	214	185	197	137	141	248	252	160	184	096	096	161	161	115	125	087	091
A	258	266	180	180	129	135	094	096	115	123	219	219	140	144	288	294	214	214	183	189	137	141	248	252	160	184	090	096	167	167	115	123	081	087
A	262	262	182	188	135	135	096	102	115	115	219	219	140	144	292	296	214	214	183	183	141	141	248	248	160	160	090	090	161	161	115	117	077	081
A	262	262	188	188	135	137	092	102	115	117	213	219	140	144	292	292	198	214	193	199	137	141	248	252	160	160	086	096	153	167	115	117	077	087
A	262	266	180	192	129	135	092	092	115	125	219	221	140	144	292	294	214	214	181	189	137	141	248	248	154	178	090	090	153	161	115	117	077	077
A	262	272	182	188	133	137	092	102	115	117	213	219	140	144	292	298	214	214	183	185	137	141	248	252	160	160	086	092	153	161	115	119	077	087
A	262	266	180	188	137	137	092	110	117	117	213	221	140	144	292	294	208	214	197	197	137	137	248	252	178	184	086	090	141	169	115	115	077	077
A	262	264	180	182	135	135	092	092	103	125	213	219	140	144	288	296	214	214	189	197	141	141	248	248	160	162	096	100	153	153	115	119	077	081
A	262	282	180	188	137	137	092	092	115	125	219	219	140	144	296	296	206	214	179	183	147	155	248	256	160	168	084	096	161	167	117	121	081	089
A	262	266	180	182	129	135	092	102	103	125	211	219	140	144	296	298	202	208	183	197	141	151	254	256	156	160	090	092	161	161	117	117	087	087
A	258	264	188	188	135	137	096	104	115	125	219	219	140	144	288	292	198	208	185	197	139	147	248	252	168	172	086	096	137	137	115	117	081	091
A	260	266	178	180	133	135	096	102	123	125	213	219	140	144	294	296	214	214	189	197	137	147	256	256	154	160	090	094	157	161	115	115	089	089
A	262	264	180	182	129	141	102	110	109	117	211	219	140	144	288	296	214	214	181	181	141	141	248	248	160	168	096	100	153	169	119	123	077	081
A	262	266	180	188	135	137	092	096	103	125	221	221	140	144	294	296	198	214	189	195	147	151	248	252	154	168	096	096	147	167	115	125	087	089
A	262	262	180	180	129	137	092	092	115	117	219	221	140	144	292	296	214	214	189	197	137	137	248	252	154	178	086	090	141	153	115	115	077	081
A	262	264	178	192	135	137	104	114	125	125	219	221	140	144	294	296	194	214	183	189	139	139	256	258	156	170	086	096	143	161	115	119	087	091
A	262	262	180	180	129	137	092	092	103	115	221	221	140	144	296	296	214	214	197	197	137	141	248	252	162	178	090	090	153	153	115	115	081	091
A	262	266	180	188	129	137	092	092	115	117	213	221	140	144	294	296	214	214	185	189	137	141	252	252	162	178	086	098	141	141	115	125	081	087
A	262	262	180	180	137	137	092	092	117	125	221	221	140	144	292	296	214	214	189	197	137	141	252	256	154	162	090	096	141	161	115	125	081	087
B	262	266	178	188	125	145	092	104	121	123	219	219	140	144	288	294	194	214	181	189	137	153	246	248	160	172	090	096	143	153	117	125	081	087
B	266	266	178	188	135	145	094	096	117	123	211	219	140	144	294	294	194	214	189	189	141	143	250	256	160	188	096	096	137	153	117	121	087	087
B	262	266	178	188	125	135	092	096	109	117	211	219	140	144	294	294	204	214	197	199	141	153	248	248	160	182	096	096	153	167	117	121	077	087
B	262	264	180	188	127	129	092	092	115	115	213	219	140	144	292	292	214	216	189	197	141	141	248	248	162	184	096	096	153	161	115	115	081	089
C	266	266	182	188	135	145	102	102	109	117	219	219	140	144	288	294	198	214	181	189	139	141	256	260	156	160	090	094	137	153	115	117	089	091
C	262	266	188	188	135	135	092	092	125	125	209	219	140	144	292	294	198	214	183	189	139	141	248	260	156	160	090	092	153	161	117	123	087	091
C	262	264	180	182	133	137	092	096	125	125	213	221	140	144	288	294	202	214	189	197	147	151	246	248	160	162	090	092	145	161	115	115	077	081
C	262	272	180	188	135	141	096	102	115	117	211	213	140	144	294	296	208	214	135	189	139	147	246	256	162	168	086	096	151	165	115	117	081	087
C	266	280	180	188	135	135	092	102	123	125	219	221	140	144	288	296	198	206	185	189	151	153	252	252	154	162	096	096	153	167	115	115	077	079
C	262	266	180	182	135	137	092	092	103	115	213	219	140	144	292	294	214	214	183	197	141	141	248	248	182	184	090	090	161	169	115	115	077	077
C	264	266	180	188	135	143	092	096	109	123	211	221	140	144	288	294	198	214	195	197	141	153	248	256	168	178	092	096	153	167	115	115	081	087
C	262	266	180	182	135	137	092	092	103	123	219	219	140	144	292	296	214	214	183	189	137	141	248	252	156	162	090	098	141	161	115	115	081	083
C	266	266	182	188	135	135	092	092	123	125	213	219	140	144	288	292	198	214	189	197	137	157	248	248	160	162	090	102	161	167	117	117	077	077
C	262	272	178	182	135	135	092	092	109	115	219	221	140	144	292	296	214	214	179	189	137	151	246	248	160	160	086	090	167	167	117	121	077	081
C	268	268	188	188	137	145	092	104	117	125	211	213	140	144	294	296	194	206	189	195	141	151	248	256	160	160	086	098	137	153	115	117	081	087
C	264	272	182	188	133	137	092	104	123	125	211	213	140	144	294	296	206	214	189	195	147	157	248	248	160	168	090	092	161	167	115	115	081	089
C	266	268	178	188	129	145	096	104	125	125	213	219	140	144	294	294	206	214	189	197	151	153	248	248	160	162	086	090	137	151	117	123	079	081
C	262	266	180	188	133	137	102	104	109	109	219	219	140	144	288	294	198	214	189	189	147	147	248	248	162	178	092	096	167	167	115	115	079	087
C	266	266	180	180	133	143	092	092	125	125	219	219	140	144	288	294	214	214	181	197	137	141	248	256	178	178	092	098	137	153	115	117	081	087
C	262	264	182	188	129	137	092	096	123	125	219	219	140	144	294	294	214	214	181	197	141	149	248	252	160	162	090	096	147	167	115	123	081	091
C	262	266	180	182	135	137	092	092	123	125	211	219	140	144	294	296	206	206	181	185	141	141	252	252	160	178	090	092	153	153	115	121	091	093
C	264	270	178	180	135	145	092	092	103	109	213	219	140	144	292	296	202	214	189	189	151	153	248	256	160	162	086	092	153	153	115	117	087	091
C	262	266	180	188	135	135	102	102	117	123	211	219	140	144	292	294	198	202	179	197	143	153	246	252	160	178	090	092	137	137	115	115	077	087
C	262	266	180	182	133	143	096	104	103	117	211	219	140	144	294	296	214	214	189	189	141	151	248	256	154	162	090	100	153	161	115	115	087	089
C	262	266	180	188	133	137	092	096	123	123	219	221	140	144	288	294	202	214	185	189	147	147	252	252	160	178	086	090	137	153	115	121	079	089
C	266	272	180	182	135	137	092	104	103	117	211	211	140	144	292	294	206	214	189	189	137	141	252	256	156	168	090	098	137	161	115	123	087	087
C	266	266	178	180	133	133	092	104	123	125	219	221	140	144	294	296	214	214	185	197	137	151	256	256	162	162	092	092	153	161	115	117	077	081
C	266	272	180	182	135	137	092	092	123	125	213	219	140	144	288	296	206	214	181	195	137	141	248	256	160	162	090	090	145	153	117	119	077	093
C	262	270	182	192	133	137	094	096	115	125	219	221	140	144	294	296	214	214	181	189	141	141	246	256	160	162	090	100	153	153	115	115	077	091
C	262	264	180	188	143	145	092	092	117	123	211	213	140	144	294	296	214	214	179	195	137	141	256	256	160	168	092	092	153	153	115	117	081	087
C	264	264	180	188	137	143	092	096	117	125	219	219	140	144	294	296	214	214	181	197	137	153	246	248	160	168	086	090	153	167	115	115	077	087
C	264	266	180	180	137	141	092	096	123	123	219	219	140	144	288	296	206	206	183	197	141	147	248	254	168	184	086	090	153	153	117	123	077	077
C	264	266	180	188	133	135	092	096	109	125	213	219	140	144	294	296	214	214	189	197	137	151	252	256	162	178	090	096	145	153	115	115	081	087
C	266	268	188	188	135	137	092	092	109	117	211	219	140	144	288	288	206	214	189	197	141	141	246	252	160	162	090	090	137	167	117	123	087	089
C	264	264	180	188	137	143	092	092	117	125	213	213	140	144	296	296	194	214	181	195	137	151	256	256	160	168	086	092	153	153	115	117	081	081
C	262	272	180	182	135	137	094	096	109	125	213	221	140	144	288	288	202	214	189	195	147	151	246	248	160	162	090	090	161	167	115	125	087	091
A	264	272	178	182	129	133	092	104	115	123	213	219	140	142	288	294	206	214	189	189	141	153	256	256	160	162	090	100	145	161	115	115	081	087
B	264	266	180	180	133	135	092	104	125	125	209	219	140	142	288	292	214	214	181	189	141	147	248	252	160	162	090	092	153	167	119	123	077	087
C	260	272	180	180	135	135	092	096	123	123	213	219	140	142	294	294	198	214	197	197	147	153	248	256	168	184	096	096	153	161	115	117	077	081
A	262	268	182	188	135	141	092	092	103	115	219	219	140	140	292	294	214	214	183	183	141	141	248	248	156	182	090	096	153	161	115	115	077	081
A	262	272	182	182	137	143	092	104	117	125	219	219	140	140	288	296	206	206	189	189	141	141	256	256	162	168	098	100	153	167	115	117	087	089
A	264	266	180	180	129	135	092	102	115	117	219	221	140	140	292	296	210	214	181	199	139	141	246	248	162	184	090	096	153	167	115	115	077	093
A	262	262	180	182	135	137	092	092	117	125	219	221	140	140	292	292	214	214	189	197	137	147	248	252	156	178	090	090	141	161	115	115	081	087
A	262	264	180	188	137	145	092	092	115	125	213	219	140	140	296	296	198	214	179	197	147	147	252	256	160	160	084	090	161	161	115	117	081	087
A	266	266	178	178	135	145	092	110	109	117	211	219	140	140	292	294	198	206	181	189	143	153	248	248	160	176	092	096	153	161	115	117	087	091
A	262	262	180	182	135	141	092	096	125	125	219	219	140	140	292	294	208	214	183	189	137	141	248	248	162	182	090	102	161	167	123	123	087	087
A	258	262	180	182	141	141	092	096	123	123	219	219	140	140	296	296	198	214	183	183	141	141	248	248	160	170	090	096	161	161	117	117	077	087
A	258	264	182	182	129	135	096	096	123	125	219	219	140	140	294	296	206	214	189	197	139	153	248	252	160	170	096	096	167	167	115	115	077	087
A	264	266	178	182	129	133	092	096	115	115	219	221	140	140	294	296	196	214	189	197	141	153	248	248	162	182	090	096	137	167	115	123	087	097
A	262	264	182	182	129	135	096	096	125	125	219	219	140	140	294	296	206	214	189	197	141	153	248	248	160	160	096	102	137	153	115	117	087	097
A	262	264	180	182	129	135	092	092	103	125	219	221	140	140	294	298	214	214	183	189	141	141	248	256	156	162	096	096	153	153	117	125	081	087
A	262	262	180	188	129	133	092	102	115	117	219	219	140	140	292	294	214	214	179	197	137	141	248	252	160	178	086	090	153	167	115	115	081	087
A	262	264	178	180	135	145	092	104	103	125	209	213	140	140	292	296	202	206	189	197	141	151	252	256	160	162	092	096	153	161	117	117	077	091
A	262	266	180	182	127	129	092	110	109	115	211	219	140	140	286	296	198	214	183	197	141	141	252	256	160	172	090	096	161	167	123	123	077	081
A	262	266	188	188	129	135	104	104	103	117	209	219	140	140	292	296	206	206	195	197	147	157	248	256	160	162	096	098	161	167	117	125	087	087
A	262	264	178	180	135	145	092	104	103	125	209	213	140	140	292	296	202	206	189	197	141	151	252	256	160	162	092	096	153	161	117	117	077	091
A	264	266	178	180	135	135	092	104	103	115	219	219	140	140	292	292	194	214	189	189	147	147	252	252	160	176	090	100	137	161	115	117	087	091
A	262	266	188	192	133	143	096	102	103	123	219	221	140	140	294	296	214	214	183	197	143	147	248	248	162	172	086	090	137	143	115	115	079	081
A	264	266	180	192	133	135	104	112	123	125	219	221	140	140	296	296	194	214	183	189	139	153	248	256	170	178	086	090	161	161	117	119	087	091
C	266	270	178	188	135	137	092	092	109	115	219	221	140	140	288	292	206	214	181	197	139	141	248	248	162	178	100	100	151	159	117	125	079	093
C	266	272	180	182	135	137	092	092	115	115	213	219	140	140	292	296	208	214	181	185	139	147	248	252	160	162	090	096	165	167	115	125	077	087
C	260	266	188	188	135	145	092	092	109	115	213	219	140	140	294	296	198	202	181	183	141	153	248	256	160	184	090	096	153	161	115	117	077	091
C	264	272	182	188	135	145	092	104	109	117	213	219	140	140	288	294	214	214	189	189	141	141	248	252	160	162	086	090	153	153	115	117	087	087
C	264	268	188	188	141	145	092	104	109	117	211	213	140	140	294	294	206	214	189	189	141	153	248	252	160	162	086	098	137	153	115	117	079	087
C	260	264	180	188	135	141	092	092	115	123	213	219	140	140	294	296	198	206	181	197	141	157	248	254	168	184	090	096	153	161	115	123	077	077
C	264	266	180	188	133	133	092	102	123	125	213	221	140	140	288	296	198	214	189	195	147	147	248	256	154	162	086	090	139	161	115	115	079	087
C	260	266	180	188	135	135	092	092	117	123	213	219	140	140	294	296	214	214	181	185	141	153	248	256	178	184	092	096	153	161	115	115	077	083
C	262	268	182	188	135	145	092	092	109	115	219	221	140	140	296	296	202	214	183	189	141	147	248	256	160	162	086	096	153	153	115	117	087	091
C	262	268	188	188	135	135	092	092	109	123	213	219	140	140	288	294	206	214	181	197	141	151	246	248	162	184	090	096	161	167	115	117	077	089
C	266	266	182	182	133	135	092	096	109	115	211	219	140	140	292	296	198	206	185	189	151	157	252	256	154	178	100	100	153	167	115	117	077	087
C	266	266	178	180	129	135	096	104	115	119	219	223	140	140	294	296	214	216	189	197	147	153	248	256	160	178	096	096	137	151	117	123	087	093
C	262	266	178	188	135	137	104	118	115	117	211	213	140	140	294	296	198	214	181	197	147	157	248	256	154	168	086	096	137	161	115	115	077	081
C	266	272	180	182	135	135	092	102	123	125	219	219	140	140	288	296	198	206	185	195	139	141	248	256	162	162	086	090	153	165	115	117	077	093
C	262	266	180	188	135	135	104	104	119	123	213	219	140	140	294	296	214	214	181	189	157	157	246	248	154	160	090	096	151	161	115	115	077	093
C	266	272	182	188	137	145	092	092	109	117	211	219	140	140	288	296	206	214	195	197	137	153	252	256	162	168	090	090	137	145	115	115	087	091
C	264	268	178	180	137	145	092	102	123	125	211	219	140	140	292	294	206	214	189	189	141	141	248	248	160	168	086	090	137	153	115	117	087	091
C	262	272	178	188	135	137	092	104	109	123	219	221	140	140	292	294	208	214	185	197	151	153	248	256	162	168	086	092	145	161	115	117	077	091
C	260	272	180	188	133	137	092	092	109	123	213	213	140	140	294	296	214	214	181	195	137	157	248	256	156	168	090	092	145	161	115	115	081	081
C	262	266	178	180	133	145	092	104	109	125	219	221	140	140	288	288	206	214	181	189	141	147	248	252	166	178	098	098	137	153	117	117	081	087
C	264	266	180	188	133	137	092	102	123	125	219	219	140	140	294	296	214	214	189	195	137	141	248	256	168	176	086	096	145	153	115	115	077	091
C	264	266	180	182	135	137	092	096	109	109	219	221	140	140	292	296	198	214	189	189	153	157	252	252	156	178	086	090	137	153	115	115	079	081
C	262	266	180	180	135	137	092	092	117	125	217	219	140	140	296	296	214	214	181	185	141	143	252	256	160	178	090	092	143	153	115	115	083	093
C	264	266	180	188	139	141	096	096	103	103	219	219	140	140	288	294	214	214	189	189	141	141	248	256	154	170	092	096	153	161	117	125	077	091
C	266	272	182	188	135	141	100	102	115	117	219	221	140	140	288	292	194	206	179	181	139	141	248	248	168	170	096	096	145	167	117	123	087	093
C	264	266	188	188	133	133	092	102	109	109	221	221	140	140	288	288	198	214	181	197	147	153	248	248	156	178	086	090	137	145	115	115	077	087
C	262	266	178	182	129	141	092	096	115	125	219	221	140	140	294	294	206	214	185	197	141	153	248	248	160	162	090	096	137	151	115	123	079	087
C	266	266	178	182	135	135	092	104	123	125	219	221	140	140	292	292	214	214	179	185	137	143	248	252	154	154	090	096	161	161	115	117	077	087
